# Supplementary material for: A Pilot Study on Behavioural and Physiological Indicators of Emotions in Donkeys
Source: Animals (Basel). 2023 Apr 25;13(9):1466. doi: 10.3390/ani13091466 (PMC10177292; doi:10.3390/ani13091466)
Supplement: Supplementary file 1 [file animals-13-01466-s001.zip]

Archive with 2 entries (2 files):
- animals-2313160-Figure S1.pdf
- animals-2313160-Table S1-proofread.pdf
